# Supplementary material for: Internal Tube Occlusion with An Easily Removable Non-Absorbable Double Suture: A Novel Surgical Technique Adjunct for Non-Valved Glaucoma Drainage Devices
Source: Vision (Basel). 2023 Feb 24;7(1):14. doi: 10.3390/vision7010014 (PMC10057999; doi:10.3390/vision7010014)
Supplement: Supplementary file 1 [file vision-07-00014-s001.zip]

Archive with 1 entries (1 files):
- Baerveldt - First suture removal.mp4
